# Supplementary material for: The Antiproliferative Activity of Adiantum pedatum Extract and/or Piceatannol in Phenylhydrazine-Induced Colon Cancer in Male Albino Rats: The miR-145 Expression of the PI-3K/Akt/p53 and Oct4/Sox2/Nanog Pathways
Source: Molecules. 2023 Jul 20;28(14):5543. doi: 10.3390/molecules28145543 (PMC10383735; doi:10.3390/molecules28145543)
Supplement: Supplementary file 1 [file molecules-28-05543-s001.zip]

Archive with 1 entries (1 files):
- molecules-2446527-supplementary.pdf
